# Supplementary material for: miR–122–5p Promotes Cowshed Particulate Matter2.5-Induced Apoptosis in NR8383 by Targeting COL4A1
Source: Toxics. 2024 May 25;12(6):386. doi: 10.3390/toxics12060386 (PMC11209608; doi:10.3390/toxics12060386)
Supplement: Supplementary file 1 [file toxics-12-00386-s001.zip › Table S1.xlsx]

## Sheet: Sheet1
miRNA	miR_seq	up/down	fold_change(High(mean)/Saline(mean))	log2(fold_change)	pvalue(t_test)	Control(mean)	High(mean)
rno-miR-450b-3p_R+1	ATTGGGGACGCTTCGCATTCAT	down	0.43	-1.23	0.000284	3,203	1,363
rno-mir-3102-p3	GAGCACCCCATTGGCTACCCACA	down	0.45	-1.15	0.000418	3,007	1,356
rno-miR-351-3p	GGTCAAGAGGCGCCTGGGAAC	down	0.53	-0.92	0.000519	542	286
rno-miR-101b-3p_1ss21AT	TACAGTACTGTGATAGCTGAT	up	inf	inf	0.00101	0	4
rno-miR-183-5p	TATGGCACTGGTAGAATTCACT	up	2.16	1.11	0.0011	4,842	10,460
rno-miR-145-3p_R+1	GGATTCCTGGAAATACTGTTCT	up	1.2	0.26	0.00195	2,158	2,587
rno-miR-139-5p_R+1	TCTACAGTGCACGTGTCTCCAGT	down	0.6	-0.73	0.00221	6,628	4,007
rno-miR-363-3p	AATTGCACGGTATCCATCTGT	up	2	1	0.00256	584	1,167
rno-miR-182	TTTGGCAATGGTAGAACTCACACCG	up	2.55	1.35	0.00275	3,819	9,749
rno-miR-203a-3p_L-1R+1	TGAAATGTTTAGGACCACTAGT	up	1.41	0.5	0.00301	1,159	1,636
rno-miR-1839-3p_R-1	AGACCTACTTATCTACCAACA	up	1.74	0.8	0.00331	69	121
rno-miR-872-3p	TGAACTATTGCAGTAGCCTCCT	up	1.41	0.49	0.00367	1,111	1,565
rno-miR-299a-5p	TGGTTTACCGTCCCACATACAT	down	0.25	-2.01	0.00412	48	12
rno-miR-223-5p_R+1	CGTGTATTTGACAAGCTGAGTTGG	up	9.77	3.29	0.00463	5	48
rno-miR-582-3p	AACCTGTTGAACAACTGAACCC	up	2.81	1.49	0.00583	105	295
rno-miR-148a-5p_R-1	AAAGTTCTGAGACACTCTGACT	up	3.31	1.73	0.00638	149	495
rno-miR-328a-3p	CTGGCCCTCTCTGCCCTTCCGT	down	0.46	-1.12	0.00684	6,973	3,198
rno-miR-148a-3p_R+1	TCAGTGCACTACAGAACTTTGT	up	2.11	1.07	0.00788	8,565	18,034
rno-miR-139-3p_R+1	TGGAGACGCGGCCCTGTTGGAGT	down	0.47	-1.08	0.00827	210	100
rno-miR-20b-5p	CAAAGTGCTCATAGTGCAGGTAG	up	2.69	1.43	0.00827	40	109
rno-miR-449a-5p	TGGCAGTGTATTGTTAGCTGGT	up	2.71	1.44	0.00854	653	1,768
rno-miR-450b-5p_R+1	TTTTGCGATGTGTTCCTAATAT	up	1.48	0.57	0.00887	1,172	1,738
rno-miR-301b-3p	CAGTGCAATGGTATTGTCAAAGC	up	inf	inf	0.00928	0	9
rno-miR-20a-5p	TAAAGTGCTTATAGTGCAGGTAG	up	2.74	1.45	0.00942	1,099	3,006
rno-miR-532-5p	CATGCCTTGAGTGTAGGACTGT	up	2.08	1.06	0.00946	757	1,572
rno-miR-451-5p_R+4	AAACCGTTACCATTACTGAGTTTAGT	up	2.33	1.22	0.0101	987	2,301
rno-miR-30a-3p	CTTTCAGTCGGATGTTTGCAGC	down	0.82	-0.29	0.0101	13,969	11,407
rno-miR-212-3p_R-1	TAACAGTCTCCAGTCACGGCC	up	5.17	2.37	0.0103	17	86
rno-miR-381-3p_R+4	TATACAAGGGCAAGCTCTCTGT	down	0.38	-1.39	0.0105	59	23
rno-miR-452-5p_R-1	AACTGTTTGCAGAGGAAACTGA	up	5.14	2.36	0.0111	60	311
rno-miR-155-5p	TTAATGCTAATTGTGATAGGGGT	up	4.46	2.16	0.0111	605	2,700
rno-miR-320-3p	AAAAGCTGGGTTGAGAGGGCGA	down	0.61	-0.72	0.0113	25,482	15,510
rno-miR-30c-2-3p	CTGGGAGAAGGCTGTTTACTCT	down	0.73	-0.45	0.0116	3,654	2,671
rno-miR-132-3p	TAACAGTCTACAGCCATGGTCG	up	2.53	1.34	0.0124	406	1,026
rno-miR-3074_R+1	GATATCAGCTCAGTAGGCACCGT	up	inf	inf	0.0127	0	6
rno-miR-466b-2-3p_R+1	ATATACATACACACATACACAT	up	6.1	2.61	0.0129	8	51
rno-miR-340-3p_R-1	TCCGTCTCAGTTACTTTATAGC	up	1.74	0.8	0.0135	63	111
rno-miR-125b-1-3p	ACGGGTTAGGCTCTTGGGAGCT	down	0.67	-0.57	0.0148	353	238
rno-miR-3068-3p	GGTGAATTGCAGTACTCCAACA	up	1.57	0.65	0.0152	168	264
rno-miR-221-5p_R-1	ACCTGGCATACAATGTAGATTT	up	2.02	1.01	0.0156	392	790
rno-miR-146b-3p_L+2R-1	GCCCTAGGGACTCAGTTCTGGT	up	4.12	2.04	0.0181	334	1,376
rno-miR-664-3p_R+1	TATTCATTTACTCCCCAGCCTAC	down	0.62	-0.69	0.0182	4,793	2,973
rno-miR-27b-3p	TTCACAGTGGCTAAGTTCTGC	up	1.22	0.28	0.0188	63,868	77,799
rno-miR-183-3p_R+1	TGAATTACCGAAGGGCCATAAA	up	2.13	1.09	0.0188	65	138
rno-miR-664-2-5p_R+1	CTGGCTGGGGAAAATGATTGGA	down	0.75	-0.41	0.0189	410	309
rno-miR-200c-3p_R+2	TAATACTGCCGGGTAATGATGGA	up	1.15	0.21	0.0194	56,395	65,039
rno-miR-22-3p	AAGCTGCCAGTTGAAGAACTGT	up	1.42	0.5	0.0201	32,518	46,119
rno-miR-1956-5p_R+1	AGTCCAGGGCTGAGTCAGCGGAT	up	inf	inf	0.0206	0	10
rno-miR-211-5p	TTCCCTTTGTCATCCTTTGCCT	down	0.59	-0.77	0.0212	194	114
rno-miR-27a-5p	AGGGCTTAGCTGCTTGTGAGCA	up	2.12	1.08	0.0215	422	894
rno-miR-142-5p_L+2R-1	CCCATAAAGTAGAAAGCACTAC	up	2.29	1.19	0.0217	1,463	3,345
rno-miR-147_R-1	GTGTGCGGAAATGCTTCTGCT	up	4.38	2.13	0.0219	15	65
rno-miR-193a-5p	TGGGTCTTTGCGGGCAAGATGA	down	0.56	-0.84	0.0227	456	255
rno-miR-200a-3p	TAACACTGTCTGGTAACGATGT	up	1.53	0.61	0.0246	14,687	22,424
rno-miR-96-5p_R-2	TTTGGCACTAGCACATTTTTG	up	2.15	1.11	0.0248	925	1,992
rno-miR-17-2-3p_L+1R-2	TACTGCACTGCAAGCACTTCTT	up	1.69	0.76	0.0262	68	115
rno-miR-872-5p_R+1	AAGGTTACTTGTTAGTTCAGGA	up	1.86	0.89	0.0262	337	626
rno-miR-148b-3p	TCAGTGCATCACAGAACTTTGT	up	1.33	0.41	0.0263	6,299	8,393
rno-miR-212-5p_R-1	ACCTTGGCTCTAGACTGCTTACT	up	6.3	2.66	0.0266	12	77
rno-miR-122-5p	TGGAGTGTGACAATGGTGTTTG	up	4.57	2.19	0.0267	53	244
rno-miR-25-5p_R+1	AGGCGGAGACACGGGCAATTGCT	down	0.85	-0.24	0.0267	447	379
rno-miR-224-5p	CAAGTCACTAGTGGTTCCGTTT	up	1.71	0.77	0.0269	3,089	5,282
rno-miR-132-5p	ACCGTGGCTTTCGATTGTTACT	up	4.59	2.2	0.0271	14	65
rno-miR-146b-5p	TGAGAACTGAATTCCATAGGCTGT	up	6.63	2.73	0.0281	15,104	100,154
rno-miR-27b-5p_R-2	AGAGCTTAGCTGATTGGTGAAC	up	1.5	0.59	0.029	168	251
rno-miR-3558-3p_R+2	ACTGTGGAGGGTTTCTATGTCT	up	5.38	2.43	0.0293	4	19
rno-miR-19b-3p	TGTGCAAATCCATGCAAAACTGA	up	3.36	1.75	0.0305	104	349
rno-miR-672-3p	ACACACAGTCGCCATCTTCGA	down	0.49	-1.03	0.0308	267	131
rno-mir-6216-p3	TCCTCCTGCATCTGTGTGTAT	up	inf	inf	0.0311	0	6
rno-miR-362-5p	AATCCTTGGAACCTAGGTGTGAAT	up	2.6	1.38	0.0313	342	889
rno-let-7d-5p	AGAGGTAGTAGGTTGCATAGTT	down	0.81	-0.3	0.0314	46,699	38,004
rno-miR-3559-5p	TGACAGACTTAGTACTACATGA	up	2.45	1.29	0.0315	77	188
rno-miR-342-3p	TCTCACACAGAAATCGCACCCGT	down	0.77	-0.38	0.0315	10,405	7,993
rno-miR-7a-5p_R+1	TGGAAGACTAGTGATTTTGTTGTT	up	2.12	1.09	0.0322	194	412
rno-miR-21-5p_R+1	TAGCTTATCAGACTGATGTTGAC	up	6.84	2.77	0.0325	14,081	96,372
rno-miR-3547_R-1_1ss22AT	TGAGCACCACCCCTCTCTCAGT	down	0.22	-2.18	0.0329	61	14
rno-miR-155-3p_R+1	CTCCTACCTGTTAGCATTAACA	up	inf	inf	0.0329	0	8
rno-miR-101b-3p_R+2	TACAGTACTGTGATAGCTGAAGT	up	2.94	1.56	0.0333	255	751
rno-miR-152-3p	TCAGTGCATGACAGAACTTGG	up	1.34	0.42	0.0335	10,865	14,551
rno-miR-340-5p	TTATAAAGCAATGAGACTGATT	up	3.28	1.71	0.0341	122	401
rno-miR-421-3p_R+3	ATCAACAGACATTAATTGGGCGC	up	1.62	0.69	0.0343	124	201
rno-miR-542-3p	TGTGACAGATTGATAACTGAAA	up	1.82	0.87	0.0345	130	238
rno-miR-101b-3p_R+1	TACAGTACTGTGATAGCTGAAG	up	2.54	1.35	0.0349	745	1,892
rno-miR-497-5p_R-1	CAGCAGCACACTGTGGTTTGT	down	0.8	-0.33	0.035	11,119	8,842
rno-miR-547-5p	TCACTTCAGGATGTACCACCCA	down	0.47	-1.08	0.0355	49	23
rno-miR-17-5p	CAAAGTGCTTACAGTGCAGGTAG	up	1.89	0.92	0.0355	2,523	4,770
rno-let-7b-3p_1ss22CT	CTATACAACCTACTGCCTTCCT	down	0.57	-0.82	0.0365	2,832	1,610
rno-miR-300-3p	TATGCAAGGGCAAGCTCTCTTC	down	0.12	-3.11	0.0365	19	2
rno-miR-146a-5p	TGAGAACTGAATTCCATGGGTT	up	4.51	2.17	0.037	19,916	89,880
rno-miR-466b-3p	ATACATACACACACACATACAC	up	2.17	1.12	0.0372	23	50
rno-miR-130b-5p	ACTCTTTCCCTGTTGCACTACT	up	2.33	1.22	0.0373	81	188
rno-miR-200b-3p_R-1	TAATACTGCCTGGTAATGATGA	up	1.3	0.37	0.0375	39,834	51,643
rno-miR-30e-5p_R+2	TGTAAACATCCTTGACTGGAAGCT	up	1.72	0.78	0.0384	8,017	13,798
rno-miR-1249	ACGCCCTTCCCCCCCTTCTTCA	down	0.58	-0.79	0.0389	636	369
rno-miR-98-5p	TGAGGTAGTAAGTTGTATTGTT	up	1.34	0.42	0.041	556	746
rno-miR-150-5p	TCTCCCAACCCTTGTACCAGTG	down	0.55	-0.86	0.0411	54,530	29,975
rno-miR-24-2-5p	GTGCCTACTGAGCTGAAACAGT	up	1.21	0.27	0.0413	1,618	1,955
rno-miR-1839-5p	AAGGTAGATAGAACAGGTCTTG	up	1.58	0.66	0.0415	419	664
rno-miR-181a-2-3p_R+3	ACCACCAACCGTTGACTGTACC	down	0.59	-0.76	0.0427	453	268
rno-miR-34b-5p	AGGCAGTGTAATTAGCTGATTGT	up	2.16	1.11	0.0431	68	147
rno-miR-93-5p	CAAAGTGCTGTTCGTGCAGGTAG	up	1.31	0.39	0.0459	9,324	12,254
rno-miR-223-3p_R+1	TGTCAGTTTGTCAAATACCCCA	up	2.81	1.49	0.0464	3,222	9,049
rno-miR-193b-3p_R+3	AACTGGCCCACAAAGTCCCGCT	down	0.44	-1.2	0.0483	1,512	659
rno-miR-218a-1-3p	AAACATGGTTCCGTCAAGCAC	down	0.59	-0.76	0.0489	16	9
